# Supplementary material for: The design of a low-cost 3D printed flow cell for synchrotron computed microtomography
Source: J Synchrotron Radiat. 2026 Feb 9;33(Pt 2):511–5. doi: 10.1107/S1600577526000123 (PMC12948017; doi:10.1107/S1600577526000123)
Supplement: Supplementary file 2 [file s-33-00511-sup2.zip]

Archive with 6 entries (5 files):
- stl-files/
- stl-files/Base_plate.stl
- stl-files/Clamp.stl
- stl-files/Fluid_cartridge.stl
- stl-files/Lid.stl
- stl-files/Sample_holder.stl
